# Supplementary material for: Clonal evolution of Candida albicans, Candida glabrata and Candida dubliniensis at oral niche level in health and disease
Source: J Oral Microbiol. 2021 Mar 15;13(1):1894047. doi: 10.1080/20002297.2021.1894047 (PMC7971237; doi:10.1080/20002297.2021.1894047)
Supplement: Supplemental Material [file ZJOM_A_1894047_SM4511.zip]

Archive with 3 entries (2 files):
- Supplementary files/
- Supplementary files/Figure.docx
- Supplementary files/Table.docx
